# Supplementary material for: Effects of Fermentation Modification and Combined Modification with Heat-Moisture Treatment on the Multiscale Structure, Physical and Chemical Properties of Corn Flour and the Quality of Traditional Fermented Corn Noodles
Source: Foods. 2024 Dec 14;13(24):4043. doi: 10.3390/foods13244043 (PMC11728366; doi:10.3390/foods13244043)
Supplement: Supplementary file 1 [file foods-13-04043-s001.zip]

Archive with 1 entries (1 files):
- foods-3345683-supplementary.pdf
